# Supplementary material for: Neuroligin 1 Regulates Autistic‐Like Repetitive Behavior through Modulating the Activity of Striatal D2 Receptor‐Expressing Medium Spiny Neurons
Source: Adv Sci (Weinh). 2024 Dec 11;12(5):2410728. doi: 10.1002/advs.202410728 (PMC11792054; doi:10.1002/advs.202410728)
Supplement: Supplementary file 2 — Supplemental Table 1 [file ADVS-12-2410728-s002.xlsx]

## Sheet: Fig. 1
	TEST USED	n	DESCRIPTIVE STATS		P VALUE
Fig. 1B	Two-way ANOVA followed Fisher's LSD post hoc test	15 mice/ group	error bars are mean ± SEM	WT = 19.080 ± 1.580, Nlgn1 Het = 43.210 ± 4.507, Nlgn1 KO = 42.450 ± 2.963	WT VS Nlgn1 Het p < 0.0001, WT VS Nlgn1 KO p < 0.0001, Nlgn1 Het VS Nlgn1 KO p = 0.7938
Fig. 1C	Two-way ANOVA followed Fisher's LSD post hoc test	15 mice/ group	error bars are mean ± SEM	WT = 3.067 ± 0.228, Nlgn1 Het = 5.467 ± 0.322, Nlgn1 KO = 5.667 ± 0.386	WT VS Nlgn1 Het p < 0.0001, WT VS Nlgn1 KO p < 0.0001, Nlgn1 Het VS Nlgn1 KO p = 0.8446
Fig. 1D	Two-way ANOVA followed Fisher's LSD post hoc test	15 mice/ group	error bars are mean ± SEM	WT = 6.351 ± 0.403, Nlgn1 Het = 7.814 ± 0.555, Nlgn1 KO = 7.751 ± 0.619	WT VS Nlgn1 Het p = 0.1046, WT VS Nlgn1 KO p = 0.0851, Nlgn1 Het VS Nlgn1 KO p = 0.9511
Fig. 1F	Two-way ANOVA followed Fisher's LSD post hoc test	16 mice/ WT, 15 mice/ Nlgn1 Het, 16 mice/ Nlgn1 KO	error bars are mean ± SEM	WT = 40.580 ± 3.304, Nlgn1 Het = 70.040 ± 4.014, Nlgn1 KO = 64.880 ± 4.441	WT VS Nlgn1 Het p < 0.0001, WT VS Nlgn1 KO p < 0.0001, Nlgn1 Het VS Nlgn1 KO p = 0.6650
Fig. 1G	Two-way ANOVA followed Fisher's LSD post hoc test	16 mice/ WT, 15 mice/ Nlgn1 Het, 16 mice/ Nlgn1 KO	error bars are mean ± SEM	WT = 11.630 ± 0.970, Nlgn1 Het = 19.530 ± 1.077, Nlgn1 KO = 19.880 ± 1.472	WT VS Nlgn1 Het p < 0.0001, WT VS Nlgn1 KO p < 0.0001, Nlgn1 Het VS Nlgn1 KO p = 0.3421
Fig. 1H	Two-way ANOVA followed Fisher's LSD post hoc test	16 mice/ WT, 15 mice/ Nlgn1 Het, 16 mice/ Nlgn1 KO	error bars are mean ± SEM	WT = 3.566 ± 0.170, Nlgn1 Het = 3.631 ± 0.143, Nlgn1 KO = 3.368 ± 0.177	WT VS Nlgn1 Het p = 0.6008, WT VS Nlgn1 KO p = 0.2112, Nlgn1 Het VS Nlgn1 KO p = 0.0886
Fig. 1J	Unpaired two-tailed t-test	5 mice/ group	error bars are mean ± SEM	Syn-Scr = 1.000 ± 0.000, Syn-KD = 0.724 ± 0.064	p = 0.0026
Fig. 1K1	Unpaired two-tailed t-test	14 mice/ group	error bars are mean ± SEM	Syn-Scr = 21.810 ± 2.097, Syn-KD = 47.370 ± 4.407	p < 0.0001
Fig. 1K2	Unpaired two-tailed t-test	14 mice/ group	error bars are mean ± SEM	Syn-Scr = 3.286 ± 0.266, Syn-KD = 6.000 ± 0.655	p = 0.0007
Fig. 1K3	Unpaired two-tailed t-test	14 mice/ group	error bars are mean ± SEM	Syn-Scr = 6.711 ± 0.529, Syn-KD = 8.194 ± 0.506	p = 0.0531
Fig. 1L1	Unpaired two-tailed t-test	12 mice/ Syn-Scr, 13 mice/ Syn-KD	error bars are mean ± SEM	Syn-Scr = 30.630 ± 3.619, Syn-KD = 49.920 ± 5.248	p = 0.0067
Fig. 1L2	Unpaired two-tailed t-test	12 mice/ Syn-Scr, 13 mice/ Syn-KD	error bars are mean ± SEM	Syn-Scr = 10.500 ± 1.070, Syn-KD = 14.460 ± 1.509	p = 0.0460
Fig. 1L3	Unpaired two-tailed t-test	12 mice/ Syn-Scr, 13 mice/ Syn-KD	error bars are mean ± SEM	Syn-Scr = 2.894 ± 0.179, Syn-KD = 3.540 ± 0.278	p = 0.0679
Fig. 1N	Unpaired two-tailed t-test	5 mice/ group	error bars are mean ± SEM	Ctrl =1.000 ± 0.000, cKO = 0.407 ± 0.065	p < 0.0001
Fig. 1O1	Unpaired two-tailed t-test	8 mice/ Ctrl, 9 mice/ cKO	error bars are mean ± SEM	Ctrl =24.550 ± 3.986, cKO = 61.380 ± 11.870	p = 0.0136
Fig. 1O2	Unpaired two-tailed t-test	8 mice/ Ctrl, 9 mice/ cKO	error bars are mean ± SEM	Ctrl =3.500 ± 0.378, cKO = 8.111 ± 1.020	p = 0.0011
Fig. 1O3	Unpaired two-tailed t-test	8 mice/ Ctrl, 9 mice/ cKO	error bars are mean ± SEM	Ctrl =7.059 ± 0.916, cKO = 7.889 ± 1.187	p = 0.5955
Fig. 1P1	Unpaired two-tailed t-test	8 mice/ Ctrl, 9 mice/ cKO	error bars are mean ± SEM	Ctrl =35.670 ± 7.016, cKO = 65.950 ± 9.275	p = 0.0221
Fig. 1P2	Unpaired two-tailed t-test	8 mice/ Ctrl, 9 mice/ cKO	error bars are mean ± SEM	Ctrl =11.000 ± 1.832, cKO = 16.220 ± 1.331	p = 0.0333
Fig. 1P3	Unpaired two-tailed t-test	8 mice/ Ctrl, 9 mice/ cKO	error bars are mean ± SEM	Ctrl =3.095 ± 0.189, cKO = 4.012 ± 0.415	p = 0.0734
Fig. 1R	Unpaired two-tailed t-test	4 mice/ group	error bars are mean ± SEM	D2-Scr = 1.000 ± 0.000, D2-KD = 0.759 ± 0.031	p = 0.0002
Fig. 1S1	Unpaired two-tailed t-test	15 mice/ D2-Scr, 14 mice/ D2-KD	error bars are mean ± SEM	D2-Scr= 21.290 ± 1.547, D2-KD = 46.210 ± 4.819	p < 0.0001
Fig. 1S2	Unpaired two-tailed t-test	15 mice/ D2-Scr, 14 mice/ D2-KD	error bars are mean ± SEM	D2-Scr = 3.333 ± 0.347, D2-KD = 5.786 ± 0.435	p = 0.0001
Fig. 1S3	Unpaired two-tailed t-test	15 mice/ D2-Scr, 14 mice/ D2-KD	error bars are mean ± SEM	D2-Scr = 6.840 ± 0.461, D2-KD = 7.912 ± 0.595	p = 0.1623
Fig. 1T1	Unpaired two-tailed t-test	12 mice/ group	error bars are mean ± SEM	D2-Scr = 36.520 ± 4.273, D2-KD = 56.900 ± 2.906	p = 0.0007
Fig. 1T2	Unpaired two-tailed t-test	12 mice/ group	error bars are mean ± SEM	D2-Scr = 10.830 ± 1.284, D2-KD = 14.580 ± 0.933	p = 0.0274
Fig. 1T3	Unpaired two-tailed t-test	12 mice/ group	error bars are mean ± SEM	D2-Scr = 3.414 ± 0.210, D2-KD = 3.994 ± 0.206	p = 0.0616

## Sheet: Fig. 2
	TEST USED	n	DESCRIPTIVE STATS		P VALUE
Fig. 2B	Unpaired two-tailed t-test	13 mice/ D2-Scr, 14 mice/ D2-KD	error bars are mean ± SEM	D2-Scr = 19.070 ± 2.702, D2-KD = 40.130 ± 3.678	p = 0.0001
Fig. 2C	Unpaired two-tailed t-test	13 mice/ D2-Scr, 14 mice/ D2-KD	error bars are mean ± SEM	D2-Scr = 2.846 ± 0.317, D2-KD = 5.214 ± 0.395	p < 0.0001
Fig. 2D	Unpaired two-tailed t-test	13 mice/ D2-Scr, 14 mice/ D2-KD	error bars are mean ± SEM	D2-Scr = 42.750 ± 3.953, D2-KD = 70.710 ± 3.807	p < 0.0001
Fig. 2E	Unpaired two-tailed t-test	13 mice/ D2-Scr, 14 mice/ D2-KD	error bars are mean ± SEM	D2-Scr = 13.850 ± 1.126, D2-KD = 19.210 ± 1.154	p = 0.0028
Fig. 2G	Unpaired two-tailed t-test	10 mice/ D2-Scr, 12 mice/ D2-KD	error bars are mean ± SEM	D2-Scr = 20.590 ± 1.606, D2-KD = 17.270 ± 2.259	p = 0.2624
Fig. 2H	Unpaired two-tailed t-test	10 mice/ D2-Scr, 12 mice/ D2-KD	error bars are mean ± SEM	D2-Scr = 3.100 ± 0.277, D2-KD = 3.167 ± 0.322	p = 0.8795
Fig. 2I	Unpaired two-tailed t-test	7 mice/ group	error bars are mean ± SEM	D2-Scr = 43.750 ± 5.640, D2-KD = 54.370 ± 4.463	p = 0.1655
Fig. 2J	Unpaired two-tailed t-test	7 mice/ group	error bars are mean ± SEM	D2-Scr = 13.570 ± 1.462, D2-KD = 16.570 ± 1.744	p = 0.2119
Fig. 2L	Unpaired two-tailed t-test	5 mice/ group	error bars are mean ± SEM	Ctrl = 1.000 ± 0.000, cKO = 0.503 ± 0.044	p < 0.0001
Fig. 2M	Unpaired two-tailed t-test	10 mice/ Ctrl, 9 mice/ cKO	error bars are mean ± SEM	Ctrl = 19.630 ± 2.634, cKO = 43.960 ± 5.433	p = 0.0006
Fig. 2N	Unpaired two-tailed t-test	10 mice/ Ctrl, 9 mice/ cKO	error bars are mean ± SEM	Ctrl = 2.900 ± 0.348, cKO = 5.556 ± 0.669	p = 0.0021
Fig. 2O	Unpaired two-tailed t-test	9 mice/ group	error bars are mean ± SEM	Ctrl = 37.780 ± 6.590, cKO = 65.450 ± 5.817	p = 0.0062
Fig. 2P	Unpaired two-tailed t-test	9 mice/ group	error bars are mean ± SEM	Ctrl = 10.780 ± 1.656, cKO = 18.560 ± 1.473	p = 0.0029
Fig. 2R	Unpaired two-tailed t-test	9 mice/ group	error bars are mean ± SEM	D2-Scr = 25.070 ± 3.294, D2-KD = 49.940 ± 7.634	p = 0.0086
Fig. 2S	Unpaired two-tailed t-test	9 mice/ group	error bars are mean ± SEM	D2-Scr = 3.000 ± 0.408, D2-KD = 4.667 ± 0.333	p = 0.0060
Fig. 2T	Unpaired two-tailed t-test	9 mice/ group	error bars are mean ± SEM	D2-Scr = 35.130 ± 2.599, D2-KD = 61.210 ± 8.507	p = 0.0098
Fig. 2U	Unpaired two-tailed t-test	9 mice/ group	error bars are mean ± SEM	D2-Scr = 12.670 ± 1.323, D2-KD = 18.110 ± 2.170	p = 0.0479
Fig. 2W	Unpaired two-tailed t-test	9 mice/ GFP, 10 mice/ OE	error bars are mean ± SEM	GFP = 50.290 ± 6.096, OE = 28.840 ± 3.313	p = 0.0055
Fig. 2X	Unpaired two-tailed t-test	9 mice/ GFP, 10 mice/ OE	error bars are mean ± SEM	GFP = 5.222 ± 0.494, OE = 3.900 ± 0.277	p = 0.0282
Fig. 2Y	Unpaired two-tailed t-test	10 mice/ GFP, 9 mice/ OE	error bars are mean ± SEM	GFP = 61.310 ± 7.545, OE = 41.050 ± 3.346	p = 0.0305
Fig. 2Z	Unpaired two-tailed t-test	10 mice/ GFP, 9 mice/ OE	error bars are mean ± SEM	GFP = 18.900 ± 1.269, OE = 13.110 ± 1.060	p = 0.0030

## Sheet: Fig. 3
	TEST USED	n	DESCRIPTIVE STATS		P VALUE
Fig. 3B	unpaired two-tailed t-test	10 neurons/ 3 mice	error bars are mean ± SEM	WT = -79.690 ± 1.629, KO = -81.240 ± 1.185	p = 0.4499
Fig. 3D	Repeated two-way ANOVA followed Fisher's LSD post hoc test	10 neurons/ 3 mice	error bars are mean ± SEM	-50pA (WT = 0.000 ± 0.000, KO = 0.000 ± 0.000),0 pA(WT = 0.000 ± 0.000, KO = 0.000 ± 0.000), 50 pA(WT = 0.000 ± 0.000, KO = 0.600 ± 0.600), 100 pA(WT = 0.100 ± 0.100, KO = 6.400 ± 2.192), 150 pA(WT = 5.000 ± 1.366, KO = 21.500 ± 2.062), 200 pA(WT = 19.000 ± 1.000, KO = 30.000 ± 1.571)	50 pA (WT VS KO p = 0.3434), 100 pA (WT VS KO p = 0.0184), 150 pA (WT VS KO p < 0.0001), 200 pA (WT VS KO p < 0.0001)
Fig. 3F	unpaired two-tailed t-test	11 neurons/ 3 D2-Scr mice, 12 neurons/ 3 D2-KD mice	error bars are mean ± SEM	D2-Scr = -78.440 ± 0.359, D2-KD = -76.860 ± 0.728	p = 0.0728
Fig. 3H	Repeated two-way ANOVA followed Fisher's LSD post hoc test	10 neurons, 3 mice/ group	error bars are mean ± SEM	-50 pA(D2-Scr = 0.000 ± 0.000, D2-KD = 0.000 ± 0.000 ), 0 pA(D2-Scr = 0.000 ± 0.000, D2-KD = 0.000 ± 0.000), 50 pA(D2-Scr = 0.000 ± 0.000, D2-KD = 2.200 ± 2.200), 100 pA(D2-Scr = 0.000 ± 0.000, D2-KD = 9.200 ± 3.648), 150 pA(D2-Scr = 7.800 ± 2.772, D2-KD = 24.000 ± 3.882), 200 pA(D2-Scr= 19.600 ± 2.207, D2-KD = 36.900 ± 4.841)	50 pA (D2-Scr VS D2-KD p = 0.3434), 100 pA (D2-Scr VS D2-KD p = 0.0327) , 150 pA (D2-Scr VS D2-KD p = 0.0036), 200 pA (D2-Scr VS D2-KD p = 0.0065)
Fig. 3K	unpaired two-tailed t-test	12 mice/ WT, 13 mice/ KO	error bars are mean ± SEM	WT = 4.204 ± 0.373, KO = 3.931 ± 0.160	p = 0.4953
Fig. 3L	unpaired two-tailed t-test	12 mice/ WT, 13 mice/ KO	error bars are mean ± SEM	WT = 0.221 ± 0.023, KO = 0.286 ± 0.018	p = 0.0352
Fig. 3O	unpaired two-tailed t-test	12 neurons, 3 mice/ group	error bars are mean ± SEM	D2-Scr = 11.010 ± 0.781, D2-KD = 12.060 ± 0.717	p = 0.3332
Fig. 3P	unpaired two-tailed t-test	12 neurons, 3 mice/ group	error bars are mean ± SEM	D2-Scr = 3.024 ± 0.401, D2-KD = 4.793 ± 0.589	p = 0.0211
Fig. 3Q	unpaired two-tailed t-test	10 neurons/ 3 D2-Scr mice, 9 neurons/ 3 D2-KD mice	error bars are mean ± SEM	D2-Scr = 8.683 ± 0.695, D2-KD = 8.220 ± 0.441	p = 0.5907
Fig. 3R	unpaired two-tailed t-test	10 neurons/ 3 D2-Scr mice, 9 neurons/ 3 D2-KD mice	error bars are mean ± SEM	D2-Scr = 0.633 ± 0.135, D2-KD = 0.693 ± 0.211	p = 0.8105

## Sheet: Fig. 4
	TEST USED	n	DESCRIPTIVE STATS		P VALUE
Fig. 4B	Paired two-tailed t-test	10 mice/ group	error bars are mean ± SEM	Saline = 67.620 ± 5.304, CNO = 22.330 ± 4.542	p < 0.0001
Fig. 4C	Paired two-tailed t-test	10 mice/ group	error bars are mean ± SEM	Saline = 6.500 ± 0.428, CNO = 2.900 ± 0.407	p < 0.0001
Fig. 4D	Paired two-tailed t-test	9 mice/ group	error bars are mean ± SEM	Saline = 60.880 ± 6.747, CNO = 40.690 ± 6.072	p = 0.0192
Fig. 4E	Paired two-tailed t-test	9 mice/ group	error bars are mean ± SEM	Saline = 14.440 ± 1.237, CNO = 9.333 ± 0.850	p = 0.0080
Fig. 4G	Unpaired two-tailed t-test	9 mice/ group	error bars are mean ± SEM	mCherry = 20.130 ± 3.087, CNO = 40.100 ± 5.436	p = 0.0056
Fig. 4H	Unpaired two-tailed t-test	9 mice/ group	error bars are mean ± SEM	mCherry = 3.444 ± 0.294, CNO = 5.667 ± 0.687	p = 0.0090
Fig. 4I	Unpaired two-tailed t-test	9 mice/ group	error bars are mean ± SEM	mCherry = 45.570 ± 3.055, CNO = 47.590 ± 3.982	p = 0.6924
Fig. 4J	Unpaired two-tailed t-test	10 mice/ group	error bars are mean ± SEM	mCherry = 33.810 ± 3.473, CNO = 33.580 ± 4.319	p = 0.9679
Fig. 4K	Unpaired two-tailed t-test	10 mice/ group	error bars are mean ± SEM	mCherry = 10.400 ± 0.980, CNO = 10.600 ± 1.240	p = 0.9007
Fig. 4L	Unpaired two-tailed t-test	10 mice/ group	error bars are mean ± SEM	mCherry = 69.610 ± 3.103, CNO = 71.060 ± 3.709	p = 0.7677
Fig. 4O	Repeated two-way ANOVA followed Fisher's LSD post hoc test	8 mice/ group	error bars are mean ± SEM	0-3 min (mCherry = 1.558 ± 0.831, ChR2 = 2.011 ± 0.886) 3-6min (mCherry = 4.561 ± 1.404, ChR2 = 4.648 ± 2.062) 6-9 min (mCherry = 5.408 ± 2.675, ChR2 = 3.199 ± 2.335) 9-12 min (mCherry = 4.704 ± 2.008, ChR2 = 5.080 ± 2.035) 12-15 min (mCherry = 7.330 ± 3.878, ChR2 = 6.734 ± 3.181) 15-18 min (mCherry = 7.400 ± 3.351, ChR2 = 4.524 ± 1.680) 18-21 min (mCherry = 7.908 ± 4.208, ChR2 = 5.120 ± 2.542) 2…	0-3 min (mCherry VS ChR2 p = 0.9231) 3-6 min (mCherry VS ChR2 p = 0.9854) 6-9 min (mCherry VS ChR2 p = 0.6387) 9-12 min (mCherry VS ChR2 p = 0.9362) 12-15 min (mCherry VS ChR2 p = 0.8991) 15-18 min (mCherry VS ChR2 p = 0.5410) 18-21 min (mCherry VS ChR2 p = 0.5536) 21-24 min (mCherry VS ChR2 p = 0.7904) 24-27 min (mCherry VS ChR2 p = 0.0002)
Fig. 4P	Repeated two-way ANOVA followed Fisher's LSD post hoc test	7 mice/ mCherry, 9 mice/ ChR2	error bars are mean ± SEM	0-5 min (mCherry = 8.750 ± 2.674, ChR2 = 5.756 ± 1.447) 5-10min (mCherry = 9.234 ± 3.161, ChR2 = 7.910 ± 1.261) 10-15 min (mCherry = 9.504 ± 3.262, ChR2 = 6.246 ± 1.924)	0-5 min (mCherry VS ChR2 p = 0.3493) 5-10 min (mCherry VS ChR2 p = 0.7074) 10-15 min (mCherry VS ChR2 p = 0.4097)
Fig. 4Q	Repeated two-way ANOVA followed Fisher's LSD post hoc test	7 mice/ mCherry, 9 mice/ ChR2	error bars are mean ± SEM	0-5 min (mCherry = 7.184 ± 1.948, ChR2 = 5.124 ± 1.327) 5-10min (mCherry = 9.840 ± 2.253, ChR2 = 10.410 ± 1.355) 10-15 min (mCherry = 6.887 ± 3.299, ChR2 = 20.770 ± 4.217)	0-5 min (mCherry VS ChR2 p = 0.4007) 5-10 min (mCherry VS ChR2 p = 0.8330) 10-15 min (mCherry VS ChR2 p = 0.0214)
Fig. 4R	Unpaired two-tailed t-test	8 mice/ group	error bars are mean ± SEM	mCherry = 0.750 ± 0.313, ChR2 = 3.250 ± 0.366	p = 0.0001
Fig. 4S	Unpaired two-tailed t-test	8 mice/ group	error bars are mean ± SEM	mCherry = 138.300 ± 19.440, ChR2 = 8.353 ± 1.721	p < 0.0001
Fig. 4T	Repeated two-way ANOVA followed Fisher's LSD post hoc test	9 mice/ group	error bars are mean ± SEM	0-3 min (mCherry = 0.722 ± 0.407, ChR2 = 0.291 ± 0.291) 3-6min (mCherry = 2.473 ± 1.159, ChR2 = 0.860 ± 0.860) 6-9 min (mCherry = 4.961 ± 2.152, ChR2 = 6.742 ± 3.094) 9-12 min (mCherry = 6.297 ± 1.531, ChR2 = 5.271 ± 3.879) 12-15 min (mCherry = 4.077 ± 2.111, ChR2 = 10.140 ± 4.632) 15-18 min (mCherry = 4.630 ± 2.301, ChR2 = 22.270 ± 6.475) 18-21 min (mCherry = 3.122 ± 2.115, ChR2 = 21.270 ± 4.103…	0-3 min (mCherry VS ChR2 p = 0.9365) 3-6 min (mCherry VS ChR2 p = 0.7655) 6-9 min (mCherry VS ChR2 p = 0.7419) 9-12 min (mCherry VS ChR2 p = 0.8496) 12-15 min (mCherry VS ChR2 p = 0.2629) 15-18 min (mCherry VS ChR2 p = 0.0014) 18-21 min (mCherry VS ChR2 p = 0.0010) 21-24 min (mCherry VS ChR2 p < 0.0001) 24-27 min (mCherry VS ChR2 p = 0.0407)
Fig. 4U	Repeated two-way ANOVA followed Fisher's LSD post hoc test	7 mice/ mCherry, 9 mice/ ChR2	error bars are mean ± SEM	0-3 min (mCherry = 0.714 ± 0.507, ChR2 = 0.718 ± 0.323) 3-6 min (mCherry = 2.747 ± 1.388, ChR2 = 0.937 ± 0.854) 6-9 min (mCherry = 4.567 ± 2.041, ChR2 = 4.633 ± 1.588)	0-3 min (mCherry VS ChR2 p = 0.9955) 3-6 min (mCherry VS ChR2 p = 0.2917) 6-9 min (mCherry VS ChR2 p = 0.9800)
Fig. 4V	Repeated two-way ANOVA followed Fisher's LSD post hoc test	7 mice/ mCherry, 9 mice/ ChR2	error bars are mean ± SEM	0-3 min (mCherry = 3.049 ± 1.188, ChR2 = 9.329 ± 2.819) 3-6 min (mCherry = 5.003 ± 1.701, ChR2 = 27.800 ± 9.273) 6-9 min (mCherry = 4.970 ± 3.893, ChR2 = 9.580 ± 4.107)	0-3 min (mCherry VS ChR2 p = 0.0655) 3-6 min (mCherry VS ChR2 p = 0.0402) 6-9 min (mCherry VS ChR2 p = 0.4290)
Fig. 4W	Unpaired two-tailed t-test	9 mice/ group	error bars are mean ± SEM	mCherry = 1.778 ± 0.760, ChR2 = 6.889 ± 0.824	p = 0.0003
Fig. 4X	Unpaired two-tailed t-test	9 mice/ group	error bars are mean ± SEM	mCherry = 94.550 ± 19.910, ChR2 = 38.340 ± 10.260	p = 0.0232

## Sheet: Fig. 5
	TEST USED	n	DESCRIPTIVE STATS		P VALUE
Fig. 5C	Unpaired two-tailed t-test	7 mice/ WT, 6 mice/ KO	error bars are mean ± SEM	WT = 0.167 ± 0.022, KO = 0.268 ± 0.013	p = 0.0029
Fig. 5D	Unpaired two-tailed t-test	7 mice/ WT, 6 mice/ KO	error bars are mean ± SEM	WT = 29.710 ± 6.252, KO = 51.500 ± 5.937	p = 0.0295
Fig. 5E	Correlation matrix analysis	7 mice	error bars are mean ± SEM		r2 = 0.8063, p = 0.0060
Fig. 5F	Correlation matrix analysis	6 mice	error bars are mean ± SEM		r2 = 0.0621, p = 0.6339
Fig. 5G	Correlation matrix analysis	13 mice	error bars are mean ± SEM		r2 = 0.6690, p = 0.0006
Fig. 5H	Unpaired two-tailed t-test	7 mice/ WT, 6 mice/ KO	error bars are mean ± SEM	WT = 2.286 ± 0.474, KO = 3.833 ± 0.307	p = 0.0232
Fig. 5I	Correlation matrix analysis	7 mice	error bars are mean ± SEM		r2 = 0.8949, p = 0.0013
Fig. 5J	Correlation matrix analysis	6 mice	error bars are mean ± SEM		r2 = 0.0417, p = 0.6981
Fig. 5K	Correlation matrix analysis	13 mice	error bars are mean ± SEM		r2 = 0.6953, p = 0.0004
Fig. 5M	Repeated one-way ANOVA followed Fisher's LSD post hoc test	8 bouts	error bars are mean ± SEM	Average = 0.817 ± 0.153, Pre = 1.096 ± 0.185, Post = 0.643 ± 0.143	Average vs. Pre p = 0.0091, Average vs. Post p = 0.1721, Pre vs. Post p = 0.0090
Fig. 5N	Repeated one-way ANOVA followed Fisher's LSD post hoc test	9 bouts	error bars are mean ± SEM	Average = 0.807 ± 0.085, Pre = 0.802 ± 0.110, Post = 0.491 ± 0.068	Average vs. Pre p = 0.9525, Average vs. Post p = 0.0049, Pre vs. Post p = 0.0061

## Sheet: Fig. 6
	TEST USED	n	DESCRIPTIVE STATS		P VALUE
Fig. 6C	Unpaired two-tailed t-test	5 mice/ group	error bars are mean ± SEM	WT = 0.259 ± 0.025, KO = 0.323 ± 0.017	p = 0.0672
Fig. 6D	Unpaired two-tailed t-test	5 mice/ group	error bars are mean ± SEM	WT = 34.600 ± 8.846, KO = 108.400 ± 27.70 0	p = 0.0348
Fig. 6E	Unpaired two-tailed t-test	5 mice/ group	error bars are mean ± SEM	WT = 3.000 ± 0.707, KO = 11.400 ± 2.786	p = 0.0192
Fig. 6F	Correlation matrix analysis	10 mice	error bars are mean ± SEM		r2 = 0.2957, p = 0.1042
Fig. 6G	Correlation matrix analysis	10 mice	error bars are mean ± SEM		r2 = 0.3150, p = 0.0914
Fig. 6J	Correlation matrix analysis	10 mice	error bars are mean ± SEM		r2 = 0.6113, p = 0.0075
Fig. 6K	Correlation matrix analysis	10 mice	error bars are mean ± SEM		r2 = 0.6164, p = 0.0071
Fig. 6L	Unpaired two-tailed t-test	5 mice/ group	error bars are mean ± SEM	WT = 16.800 ± 3.277, KO = 30.800 ± 2.853	p = 0.0122
Fig. 6N	Paired two-tailed t-test	5 bouts	error bars are mean ± SEM	Average = 2.015 ± 0.377, Latent period = 3.000 ± 0.316	p = 0.0208
Fig. 6O	Paired two-tailed t-test	5 bouts	error bars are mean ± SEM	Average = 2.943 ± 0.275, Latent period = 3.800 ± 0.200	p = 0.0499

## Sheet: Fig. 7
	TEST USED	n	DESCRIPTIVE STATS		P VALUE
Fig. 7G	Unpaired two-tailed t-test	6 mice/ NLGN1, 7 mice/ p-PKC, 8 mice/ PKC, 7 mice/ p-PKA, 7 mice/ PKA, 7 mice/ p-ERK, 6 mice/ ERK, 6 mice/ p-AKT, 6 mice/ p-p38 MAPK, 6 mice/ p38-MAPK	error bars are mean ± SEM	NLGN1(WT = 1.000 ± 0.000, KO = 0.042 ± 0.006) p-PKC(WT = 1.000 ± 0.000, KO = 1.552 ± 0.171) PKC(WT = 1.000 ± 0.000, KO = 1.055 ± 0.139) p-PKA(WT = 1.000 ± 0.000, KO = 1.459 ± 0.094) PKA(WT = 1.000 ± 0.000, KO = 1.028 ± 0.072) p-ERK(WT = 1.000 ± 0.000, KO = 1.474 ± 0.091) ERK(WT = 1.000 ± 0.000, KO = 0.956 ± 0.091) p-AKT(WT = 1.000 ± 0.000, KO = 1.164 ± 0.219) p-p38 MAPK(WT = 1.000 ± 0.000, KO = 1…	NLGN1 p < 0.0001, p-PKC p = 0.0072, PKC p = 0.6975, p-PKA p = 0.0004, PKA p = 0.7057, p-ERK p = 0.0002, ERK p = 0.6374, p-AKT p = 0.4694, p-p38MAPK p = 0.2938, p38 MAPK p = 0.8869

## Sheet: Fig. 8
	TEST USED	n	DESCRIPTIVE STATS		P VALUE
Fig. 8C	Unpaired two-tailed t-test	6 mice/ NLGN1, 6 mice/ p-PKC, 6 mice/ PKC, 6 mice/ p-PKA, 6 mice/ PKA, 6 mice/ p-ERK, 5 mice/ ERK,	error bars are mean ± SEM	NLGN1(Ctrl = 1.000 ± 0.000, cKO = 0.512 ± 0.034), p-PKC(Ctrl = 1.000 ± 0.000, cKO = 1.660 ± 0.206), PKC(Ctrl = 1.000 ± 0.000, cKO = 1.002 ± 0.060), p-PKA(Ctrl = 1.000 ± 0.000, cKO = 1.590 ± 0.262), PKA(Ctrl = 1 ± 0.000, cKO = 1.062 ± 0.108), p-ERK(Ctrl = 1.000 ± 0.000, cKO = 1.707 ± 0.293), ERK(Ctrl = 1.000 ± 0.000, cKO = 1.003 ± 0.057)	NLGN1 p<0.0001, p-PKC p = 0.0094, PKC p = 0.9780, p-PKA p=0.0476, PKA p=0.5770, p-ERK p=0.0367, ERK p=0.9658
Fig. 8E	Unpaired two-tailed t-test	8 mice/ group	error bars are mean ± SEM	Saline = 65.060 ± 13.000, CNO = 33.420 ± 6.150	p = 0.0451
Fig. 8F	Unpaired two-tailed t-test	8 mice/ group	error bars are mean ± SEM	Saline = 5.750 ± 0.648, CNO = 3.375 ± 0.461	p = 0.0098
Fig. 8G	Unpaired two-tailed t-test	8 mice/ group	error bars are mean ± SEM	Saline = 51.350 ± 6.290, CNO = 24.440 ± 7.678	p = 0.0169
Fig. 8H	Unpaired two-tailed t-test	8 mice/ group	error bars are mean ± SEM	Saline = 17.000 ± 1.535, CNO = 7.750 ± 2.042	p = 0.0028
Fig. 8J	Unpaired two-tailed t-test	10 neurons/3 WT mice, 9 neurons/3 KO mice	error bars are mean ± SEM	WT = -78.460 ± 1.384, KO = -77.870 ± 1.297	p = 0.7636
Fig. 8L	Repeated two-way ANOVA followed Fisher's LSD post hoc test	10 neurons/3 WT mice, 9 neurons/3 KO mice	error bars are mean ± SEM	0 pA(WT = 0.000 ± 0.000, KO = 0.000 ± 0.000), 50 pA(WT = 0.000 ± 0.000, KO = 0.000 ± 0.000), 100 pA(WT = 2.400 ± 1.137, KO = 2.444 ± 1.625), 150 pA(WT = 11.500 ± 1.088, KO = 12.780 ± 1.535), 200 pA(WT = 19.100 ± 1.312, KO = 21.670 ± 1.291)	100 pA (WT VS KO p = 0.9824), 150 pA (WT VS KO p = 0.5075), 200 pA (WT VS KO p = 0.1812)
Fig. 8P	one-way ANOVA test followed Fisher's LSD post hoc test	6 mice/ GFP, 5 mice/ Full, 6 mice/ ΔPBD, 5 mice/ L269P	error bars are mean ± SEM	GFP = 1.000 ± 0.000, Full = 0.438 ± 0.146, ΔPBD = 0.405 ± 0.112, L269P = 1.253 ± 0.230	GFP VS Full p = 0.0098, GFP VS ΔPBD p = 0.0049, GFP VS L269P p = 0.2104
Fig. 8Q	one-way ANOVA test followed Fisher's LSD post hoc test	9 mice/ GFP, 9 mice/ Full, 9 mice/ ΔPBD,8 mice/ L269P	error bars are mean ± SEM	GFP = 57.190 ± 8.305, Full = 28.590 ± 4.472, ΔPBD = 28.440 ± 4.417, L269P = 42.540 ± 7.245	GFP VS Full p = 0.0027, GFP VS ΔPBD p = 0.0026, GFP VS L269P p = 0.1154
Fig. 8R	one-way ANOVA test followed Fisher's LSD post hoc test	9 mice/ GFP, 9 mice/ Full, 9 mice/ ΔPBD, 8 mice/ L269P	error bars are mean ± SEM	GFP = 6.333 ± 0.527, Full = 3.667 ± 0.373, ΔPBD = 4.556 ± 0.444, L269P = 5.875 ± 0.611	GFP VS Full p = 0.0005, GFP VS ΔPBD p = 0.0141, GFP VS L269P p = 0.5199
Fig. 8S	one-way ANOVA test followed Fisher's LSD post hoc test	9 mice/ GFP, 9 mice/ Full, 9 mice/ ΔPBD,8 mice/ L269P	error bars are mean ± SEM	GFP = 64.860 ± 5.695, Full = 35.150 ± 5.281, ΔPBD = 38.270 ± 5.506, L269P = 76.510 ± 9.362	GFP VS Full p = 0.0026, GFP VS ΔPBD p = 0.0062, GFP VS L269P p = 0.2213
Fig. 8T	one-way ANOVA test followed Fisher's LSD post hoc test	9 mice/ GFP, 9 mice/ Full, 9 mice/ ΔPBD,8 mice/ L269P	error bars are mean ± SEM	GFP = 18.560 ± 1.324, Full = 11.670 ± 1.641, ΔPBD = 13.440 ± 1.529, L269P = 17.250 ± 0.840	GFP VS Full p = 0.0013, GFP VS ΔPBD p = 0.0133, GFP VS L269P p = 0.5198
