# Supplementary material for: Neuroligin 1 Regulates Autistic‐Like Repetitive Behavior through Modulating the Activity of Striatal D2 Receptor‐Expressing Medium Spiny Neurons
Source: Adv Sci (Weinh). 2024 Dec 11;12(5):2410728. doi: 10.1002/advs.202410728 (PMC11792054; doi:10.1002/advs.202410728)
Supplement: Supplementary file 3 — Supplemental Table 2 [file ADVS-12-2410728-s001.xlsx]

## Sheet: Extended Fig. 1
	TEST USED	n	DESCRIPTIVE STATS		P VALUE
Extended Fig. 1A	Two-way ANOVA followed Fisher's LSD post hoc test	7 mice/ WT-Male, 7 mice/ Het-Male, 7 mice/ KO-Male, 8 mice/ WT-Female, 8 mice/ Het-Female, 8 mice/ KO-Female	error bars are mean ± SEM	WT-Male = 14.310 ± 1.362, Het-Male = 42.100 ± 8.584, KO-Male = 43.770 ± 5.709, WT-Female = 23.250 ± 1.625, Het-Female = 44.180 ± 4.543, KO-Female = 41.300 ± 2.842	WT-Male VS Het-Male p = 0.0001, WT-Male VS KO-Male p < 0.0001, WT-Female VS Het-Female p = 0.0007, WT-Female VS KO-Female p = 0.0048
Extended Fig. 1B	Two-way ANOVA followed Fisher's LSD post hoc test	7 mice/ WT-Male, 7 mice/ Het-Male, 7 mice/ KO-Male, 8 mice/ WT-Female, 8 mice/ Het-Female, 8 mice/ KO-Female	error bars are mean ± SEM	WT-Male = 2.714 ± 0.360, Het-Male = 5.571 ± 0.481, KO-Male = 6.143 ± 0.738, WT-Female = 3.375 ± 0.263, Het-Female = 5.375 ± 0.461, KO-Female = 5.250 ± 0.313	WT-Male VS Het-Male p = 0.0001, WT-Male VS KO-Male p < 0.0001, WT-Female VS Het-Female p = 0.0013, WT-Female VS KO-Female p = 0.0044
Extended Fig. 1C	Two-way ANOVA followed Fisher's LSD post hoc test	8 mice/ WT-Male, 8 mice/ Het-Male, 8 mice/ KO-Male, 8 mice/ WT-Female, 7 mice/ Het-Female, 8 mice/ KO-Female	error bars are mean ± SEM	WT-Male = 38.880 ± 4.400, Het-Male = 66.600 ± 5.105, KO-Male = 70.500 ± 4.791, WT-Female = 42.280 ± 5.156, Het-Female = 73.980 ± 6.400, KO-Female = 59.270 ± 7.252	WT-Male VS Het-Male p = 0.0006, WT-Male VS KO-Male p = 0.0001, WT-Female VS Het-Female p = 0.0002, WT-Female VS KO-Female p = 0.0086
Extended Fig. 1D	Two-way ANOVA followed Fisher's LSD post hoc test	8 mice/ WT-Male, 8 mice/ Het-Male, 8 mice/ KO-Male, 8 mice/ WT-Female, 7 mice/ Het-Female, 8 mice/ KO-Female	error bars are mean ± SEM	WT-Male = 11.380 ± 1.101, Het-Male = 18.250 ± 1.509, KO-Male = 22.500 ± 2.044, WT-Female = 11.880 ± 1.674, Het-Female = 21.000 ± 1.447, KO-Female = 17.250 ± 1.770	WT-Male VS Het-Male p = 0.0031, WT-Male VS KO-Male p < 0.0001, WT-Female VS Het-Female p = 0.0003, WT-Female VS KO-Female p = 0.0048
Extended Fig. 1F	one-way ANOVA followed Fisher's LSD post hoc test	12 mice/ Control, 8 mice/ mPFC, 8 mice/ OFC, 10 mice/ striatum, 9 mice/ CeA, 9 mice/ PVH	error bars are mean ± SEM	Control = 20.670 ± 2.320, mPFC = 20.470 ± 3.211, OFC = 26.430 ± 3.505, Striatum = 41.100 ± 3.879, CeA = 20.190 ± 2.840, PVH = 13.780 ± 2.246	Control VS mPFC p = 0.9618, Control VS OFC p = 0.1791, Control VS Striatum p < 0.0001, Control VS CeA p = 0.9068, Control VS PVH p = 0.0972
Extended Fig. 1G	one-way ANOVA followed Fisher's LSD post hoc test	12 mice/ Control, 7 mice/ mPFC, 9 mice/ OFC, 9 mice/ striatum, 9 mice/ CeA, 8 mice/ PVH	error bars are mean ± SEM	Control = 37.840 ± 4.666, mPFC = 39.440 ± 6.532, OFC = 36.690 ± 6.207, Striatum = 63.150 ± 8.318, CeA = 51.650 ± 6.687, PVH = 41.250 ± 5.111	Control VS mPFC p = 0.8595, Control VS OFC p = 0.8907, Control VS Striatum p = 0.0038, Control VS CeA p = 0.1037, Control VS PVH p = 0.6942
Extended Fig. 1H	Unpaired two-tailed t-test	10 mice/ group	error bars are mean ± SEM	D2-Scr = 3839.000 ± 229.200, D2-KD = 3735.000 ± 290.400	p = 0.7826
Extended Fig. 1I	Unpaired two-tailed t-test	10 mice/ group	error bars are mean ± SEM	D2-Scr = 6.401 ± 0.383, D2-KD = 6.232 ± 0.485	p = 0.7875
Extended Fig. 1J	Unpaired two-tailed t-test	10 mice/ group	error bars are mean ± SEM	D2-Scr = 63.510 ± 2.427, D2-KD = 61.070 ± 3.025	p = 0.5375
Extended Fig. 1K	Unpaired two-tailed t-test	10 mice/ group	error bars are mean ± SEM	D2-Scr = 33.260 ± 4.997, D2-KD = 28.780 ± 4.951	p = 0.5326
Extended Fig. 1L	Unpaired two-tailed t-test	10 mice/ group	error bars are mean ± SEM	D2-Scr = 21.400 ± 3.099, D2-KD = 17.300 ± 2.468	p = 0.3144
Extended Fig. 1M	Two-way ANOVA followed Fisher's LSD post hoc test	9 mice/ group	error bars are mean ± SEM	E(D2-Scr) = 29.600 ± 3.289, S1(D2-Scr)= 83.460 ± 12.930, E(D2-KD) = 37.940 ± 4.264, S1(D2-KD) = 97.720 ± 12.050	E VS S1 ( D2-Scr p = 0.0007), E VS S1 （D2-KD p = 0.0003）
Extended Fig. 1N	Two-way ANOVA followed Fisher's LSD post hoc test	9 mice/ group	error bars are mean ± SEM	S1(D2-Scr) = 49.590 ± 6.008, S2(D2-Scr) = 81.430 ± 9.877, S1(D2-KD)= 43.760 ± 3.830, S2(D2-KD) = 91.480 ± 7.170	S1 VS S2 (D2-Scr p = 0.0032), S1 VS S2 (D2-KD p < 0.0001)

## Sheet: Extended Fig. 2
	TEST USED	n	DESCRIPTIVE STATS		P VALUE
Extended Fig. 2B	Unpaired two-tailed t-test	4 mice/ group	error bars are mean ± SEM	D1-Scr= 1.000 ± 0.000, D1- KD = 0.764 ± 0.026	p < 0.0001
Extended Fig. 2C	Unpaired two-tailed t-test	9 mice/ D1-Scr, 8 mice/ D1-KD	error bars are mean ± SEM	D1-Scr = 18.780 ± 1.366, D1-KD = 22.230 ± 2.228	p = 0.1953
Extended Fig. 2D	Unpaired two-tailed t-test	9 mice/ D1-Scr, 8 mice/ D1-KD	error bars are mean ± SEM	D1-Scr = 2.667 ± 0.289, D1-KD = 3.500 ± 0.423	p = 0.1176
Extended Fig. 2E	Unpaired two-tailed t-test	9 mice/ D1-Scr, 8 mice/ D1-KD	error bars are mean ± SEM	D1-Scr = 7.409 ± 0.547, D1-KD = 6.580 ± 0.494	p = 0.2833
Extended Fig. 2F	Unpaired two-tailed t-test	9 mice/ D1-Scr, 8 mice/ D1-KD	error bars are mean ± SEM	D1-Scr = 41.010 ± 2.968, D1-KD = 36.060 ± 3.912	p = 0.3229
Extended Fig. 2G	Unpaired two-tailed t-test	9 mice/ D1-Scr, 8 mice/ D1-KD	error bars are mean ± SEM	D1-Scr = 16.670 ± 2.007, D1-KD = 13.500 ± 1.414	p = 0.2273
Extended Fig. 2H	Unpaired two-tailed t-test	9 mice/ D1-Scr, 8 mice/ D1-KD	error bars are mean ± SEM	D1-Scr = 2.682 ± 0.377, D1-KD = 2.591 ± 0.244	p = 0.8457
Extended Fig. 2J	Unpaired two-tailed t-test	9 mice/ group	error bars are mean ± SEM	D1-Scr = 22.170 ± 3.704, D1-KD= 25.580 ± 3.687	p = 0.5231
Extended Fig. 2K	Unpaired two-tailed t-test	9 mice/ group	error bars are mean ± SEM	D1-Scr = 2.889 ± 0.455, D1-KD = 3.889 ± 0.611	p = 0.2078
Extended Fig. 2L	Unpaired two-tailed t-test	9 mice/ group	error bars are mean ± SEM	D1-Scr = 7.532 ± 0.363, D1-KD = 7.138 ± 1.121	p = 0.7422
Extended Fig. 2M	Unpaired two-tailed t-test	9 mice/ group	error bars are mean ± SEM	D1-Scr = 42.140 ± 5.976, D1-KD = 39.800 ± 3.409	p = 0.7318
Extended Fig. 2N	Unpaired two-tailed t-test	9 mice/ group	error bars are mean ± SEM	D1-Scr = 13.440 ± 1.651, D1-KD = 11.780 ± 0.741	p = 0.3707
Extended Fig. 2O	Unpaired two-tailed t-test	9 mice/ group	error bars are mean ± SEM	D1-Scr = 3.089 ± 0.285, D1-KD = 3.376 ± 0.194	p = 0.4180
Extended Fig. 2R	Unpaired two-tailed t-test	9 mice/ group	error bars are mean ± SEM	ChAT-Scr = 22.010 ± 1.324, ChAT-KD = 17.230 ± 2.463	p = 0.1068
Extended Fig. 2S	Unpaired two-tailed t-test	8 mice/ ChAT-Scr, 9 mice/ ChAT-KD	error bars are mean ± SEM	ChAT-Scr = 33.67 ± 4.235 , ChAT-KD = 30.87 ± 4.176	p = 0.6450

## Sheet: Extended Fig. 3
	TEST USED	n	DESCRIPTIVE STATS		P VALUE
Extended Fig. 3A	Unpaired two-tailed t-test	13 mice/ D2-Scr, 14 mice/ D2-KD	error bars are mean ± SEM	D2-Scr = 6.676 ± 0.661, D2-KD = 7.887 ± 0.658	p = 0.2062
Extended Fig. 3B	Unpaired two-tailed t-test	13 mice/ D2-Scr, 14 mice/ D2-KD	error bars are mean ± SEM	D2-Scr = 3.126 ± 0.234, D2-KD = 3.791 ± 0.230	p = 0.0539
Extended Fig. 3C	Unpaired two-tailed t-test	10 mice/ D2-Scr, 12 mice/ D2-KD	error bars are mean ± SEM	D2-Scr = 6.853 ± 0.499, D2-KD = 6.317 ± 0.606	p = 0.5135
Extended Fig. 3D	Unpaired two-tailed t-test	7 mice/ group	error bars are mean ± SEM	D2-Scr = 3.577 ± 0.789, D2-KD = 3.420 ± 0.332	p = 0.8575
Extended Fig. 3E	Unpaired two-tailed t-test	10 mice/ Ctrl, 9 mice/ cKO	error bars are mean ± SEM	Ctrl = 6.970 ± 0.546, cKO = 8.090 ± 0.618	p = 0.1908
Extended Fig. 3F	Unpaired two-tailed t-test	9 mice/ group	error bars are mean ± SEM	Ctrl = 3.646 ± 0.530, cKO = 3.564 ± 0.281	p = 0.8933
Extended Fig. 3G	Unpaired two-tailed t-test	9 mice/ group	error bars are mean ± SEM	D2-Scr = 8.589 ± 0.603，D2-KD = 10.660 ± 1.415	p = 0.1970
Extended Fig. 3H	Unpaired two-tailed t-test	9 mice/ group	error bars are mean ± SEM	D2-Scr = 3.011 ± 0.348, D2-KD = 2.981 ± 0.229	p = 0.9428
Extended Fig. 3I	Unpaired two-tailed t-test	9 mice/ GFP, 10 mice/ OE	error bars are mean ± SEM	GFP = 9.758 ± 0.855, OE = 7.647 ± 0.992	p = 0.1294
Extended Fig. 3J	Unpaired two-tailed t-test	10 mice/ GFP, 9 mice/ OE	error bars are mean ± SEM	GFP = 3.319 ± 0.420, OE = 3.364 ± 0.481	p = 0.9452

## Sheet: Extended Fig. 4
	TEST USED	n	DESCRIPTIVE STATS		P VALUE
Extended Fig. 4B	Unpaired two-tailed t-test	14 neurons, 3 mice/ group	error bars are mean ± SEM	WT = 127.400 ± 7.883, KO = 91.000 ± 8.505	p = 0.0042
Extended Fig. 4D	Repeated two-way ANOVA followed Fisher's LSD post hoc test	11 neurons, 3 mice/ WT, 12 neurons, 3 mice/ KO	error bars are mean ± SEM	-40mV(WT=-271.500 ± 26.080， KO=-409.200 ± 40.380), -30mV(WT=-228.900 ± 25.760， KO=-334.800 ± 34.770), -20mV(WT=-181.700 ± 18.990， KO=-278.300 ±26.580), -10mV(WT=-156.700 ± 18.230， KO= -230.200 ± 19.000)	-70mV(WT VS KO p=0.6029), -60mV(WT VS KO p=0.8150), -50mV(WT VS KO p=0.7343), -40mV(WT VS KO p<0.0001), -30mV(WT VS KO p=0.0014), -20mV(WT VS KO p=0.0035), -10mV(WT VS KO p=0.0258), 0mV(WT VS KO p=0.0872), 10mV(WT VS KO p=0.2015), 20mV(WT VS KO p=0.3185), 30mV(WT VS KO p=0.2810), 40mV(WT VS KO p=0.1436), 50mV(WT VS KO p=0.1241)
Extended Fig. 4F	Repeated two-way ANOVA followed Fisher's LSD post hoc test	11 neurons, 3 mice/ WT, 12 neurons, 3 mice/ KO	error bars are mean ± SEM	0mV(WT= 284.900 ± 48.610，KO=127.800 ±29.600), 10mV(WT= 449.400 ± 50.800，KO=229.900 ± 40.260), 20mV(WT=577.500 ± 48.160, KO=328.500 ± 50.510), 30mV(WT=658.900 ± 45.070， KO= 405.300 ± 58.430), 40mV(WT=720.500 ± 47.710， KO=457.900 ± 73.090)	-80mV(WT VS KO p=0.9382), -70mV(WT VS KO p=0.9306), -60mV(WT VS KO p=0.9720), -50 mV(WT VS KO p=6516), -40mV(WT VS KO p=6856), -30mV(WT VS KO p=0.6386), -20mV(WT VS KO p=0.3729), -10mV(WT VS KO p=0.0710), 0mV(WT VS KO p=0.0011), 10mV(WT VS KO p<0.0001), 20mV(WT VS KO p<0.0001), 30mV(WT VS KO p<0.0001), 40mV(WT VS KO p<0.0001)
Extended Fig. 4H	Unpaired two-tailed t-test	13 neurons, 3 mice/ group	error bars are mean ± SEM	WT = 3.852 ± 0.353, KO = 2.722 ± 0.301	p = 0.0226
Extended Fig. 4I	Unpaired two-tailed t-test	12 calcium traces/ WT, 13 calcium traces/ KO	error bars are mean ± SEM	WT = 0.695 ± 0.017, KO = 0.680 ± 0.029	p = 0.6609
Extended Fig. 4J	Unpaired two-tailed t-test	12 calcium traces/ WT, 13 calcium traces/ KO	error bars are mean ± SEM	WT = 0.460 ± 0.023, KO = 0.424 ± 0.026	p = 0.3152
Extended Fig. 4K	Unpaired two-tailed t-test	12 calcium traces/ WT, 13 calcium traces/ KO	error bars are mean ± SEM	WT = 0.547 ± 0.026, KO = 0.515 ± 0.030	p = 0.4406
Extended Fig. 4M	Repeated two-way ANOVA followed Fisher's LSD post hoc test	10 neurons, 3 mice/ group	error bars are mean ± SEM	-50 pA (WT= 0.000 ± 0.000, KO= 0.000± 0.000), 0 pA (WT= 0.000 ± 0.000, KO= 0.000 ± 0.000 ), 50 pA (WT = 0.000 ± 0.000, KO = 0.600 ± 0.600 ), 100 pA (WT = 0.900 ± 0.7063, KO = 3.900 ± 0.862), 150 pA (WT = 6.200 ± 1.541, KO = 12.300 ± 1.155 ), 200 pA (WT = 14.700 ± 1.613, KO = 21.300 ± 1.667)	-50 pA (WT VS KO p >0.9999), -50 pA (WT VS KO p >0.9999, 50 pA (WT VS KO p >0.9999) , 100 pA (WT VS KO p = 0.0242) 150 pA (WT VS KO p<0.0001), 200 pA (WT VS KO p<0.0001)
Extended Fig. 4O	Two-way ANOVA followed Fisher's LSD post hoc test	7 mice/ WT, 8 mice/ KO	error bars are mean ± SEM	WT-Saline = 28.850 ± 3.065, WT-NBQX&AP5 = 40.340 ± 4.595, KO-Saline = 73.800 ± 10.590，KO-NBQX&AP5 = 55.750 ± 9.990	WT-Saline VS KO-Saline p =0.0007, WT-NBQX&AP5 VS KO-NBQX &AP5 p=0.1971
Extended Fig. 4P	Two-way ANOVA followed Fisher's LSD post hoc test	7 mice/ WT, 8 mice/ KO	error bars are mean ± SEM	WT-Saline = 35.160 ± 4.737, WT-NBQX&AP5 = 31.720 ± 7.595, KO-Saline = 52.240 ± 4.188，KO-NBQX&AP5 = 54.810 ± 6.674	WT-Saline VS KO-Saline p = 0.0400, WT-NBQX&AP5 VS KO-NBQX&AP5 p= 0.0095
Extended Fig. 4R	Paired two-tailed t-test	4 mice/ group	error bars are mean ± SEM	Pre = 1.084 ± 0.084, Post = 1.222 ± 0.117	p = 0.4998
Extended Fig. 4S	Paired two-tailed t-test	4 mice/ group	error bars are mean ± SEM	Pre = 0.139 ± 0.009, Post = 0.164 ± 0.016	p = 0.3439
Extended Fig. 4U	Paired two-tailed t-test	5 mice/ group	error bars are mean ± SEM	Pre = 1.007 ± 0.059, Post = 1.088 ± 0.126	p = 0.5899
Extended Fig. 4V	Paired two-tailed t-test	5 mice/ group	error bars are mean ± SEM	Pre = 0.149 ± 0.013 , Post = 0.113 ± 0.009	p = 0.0412

## Sheet: Extended Fig. 5
	TEST USED	n	DESCRIPTIVE STATS		P VALUE
Extended Fig. 5B	Unpaired two-tailed t-test	10 mice/ group	error bars are mean ± SEM	mCherry = 25.350 ± 3.706, hM4D = 23.100 ± 1.909	p = 0.5948
Extended Fig. 5C	Unpaired two-tailed t-test	10 mice/ group	error bars are mean ± SEM	mCherry = 45.220 ± 6.346, hM4D = 48.330 ± 4.832	p = 0.7013
Extended Fig. 5D	Paired two-tailed t-test	10 mice/ group	error bars are mean ± SEM	Saline = 10.700 ± 1.070, CNO = 7.959 ± 1.095	p = 0.1307
Extended Fig. 5E	Paired two-tailed t-test	9 mice/ group	error bars are mean ± SEM	Saline = 4.175 ± 0.292 CNO = 4.253 ± 0.412	p = 0.8245
Extended Fig. 5F	Unpaired two-tailed t-test	9 mice/ group	error bars are mean ± SEM	mCherry = 5.747 ± 0.463, hM3D = 7.281 ± 1.067	p = 0.2060
Extended Fig. 5G	Unpaired two-tailed t-test	10 mice/ group	error bars are mean ± SEM	mCherry = 3.287 ± 0.223, hM3D = 3.369 ± 0.344	p = 0.8474
Extended Fig. 5H	Unpaired two-tailed t-test	9 mice/ mCherry, 10 mice/ hM3D	error bars are mean ± SEM	mCherry = 25.110 ± 3.848, hM3D = 54.930 ± 9.250	p = 0.0109
Extended Fig. 5I	Unpaired two-tailed t-test	9 mice/ mCherry, 10 mice/ hM3D	error bars are mean ± SEM	mCherry = 3.000 ± 0.500, hM3D = 5.000 ± 0.577	p = 0.0191
Extended Fig. 5J	Unpaired two-tailed t-test	9 mice/ mCherry, 10 mice/ hM3D	error bars are mean ± SEM	mCherry = 9.064 ± 1.180, hM3D = 10.850 ± 1.274	p = 0.3208
Extended Fig. 5K	Unpaired two-tailed t-test	9 mice/ mCherry, 10 mice/ hM3D	error bars are mean ± SEM	mCherry = 50.250 ± 3.085, hM3D = 40.330 ± 2.910	p = 0.0318
Extended Fig. 5L	Unpaired two-tailed t-test	10 mice/ group	error bars are mean ± SEM	mCherry = 37.390 ± 5.550, hM3D = 45.470 ± 5.460	p = 0.3130
Extended Fig. 5M	Unpaired two-tailed t-test	10 mice/ group	error bars are mean ± SEM	mCherry = 11.500 ± 1.734, hM3D = 12.400 ± 1.166	p = 0.6718
Extended Fig. 5N	Unpaired two-tailed t-test	10 mice/ group	error bars are mean ± SEM	mCherry = 3.285 ± 0.317, hM3D = 3.794 ± 0.439	p = 0.3605

## Sheet: Extended Fig. 6
	TEST USED	n	DESCRIPTIVE STATS		P VALUE
Extended Fig. 6B	Unpaired two-tailed t-test	7 mice/ mCherry, 9 mice/ ChR2	error bars are mean ± SEM	mCherry = 50.660 ± 10.490, ChR2 = 52.870 ± 8.237	p = 0.8685
Extended Fig. 6C	Unpaired two-tailed t-test	7 mice/ mCherry, 9 mice/ ChR2	error bars are mean ± SEM	mCherry = 28.500 ± 4.962, ChR2 = 41.000 ± 6.065	p = 0.1485
Extended Fig. 6D	Unpaired two-tailed t-test	7 mice/ mCherry, 9 mice/ ChR2	error bars are mean ± SEM	mCherry = 29.240 ± 5.191, ChR2 = 31.660 ± 3.924	p = 0.7098
Extended Fig. 6E	Unpaired two-tailed t-test	7 mice/ mCherry, 9 mice/ ChR2	error bars are mean ± SEM	mCherry = 29.440 ± 5.930, ChR2 = 39.010 ± 3.981	p = 0.1863
Extended Fig. 6F	Unpaired two-tailed t-test	7 mice/ mCherry, 9 mice/ ChR2	error bars are mean ± SEM	mCherry = 73.280 ± 6.792, ChR2 = 71.320 ± 6.574	p = 0.8407
Extended Fig. 6G	Unpaired two-tailed t-test	7 mice/ mCherry, 9 mice/ ChR2	error bars are mean ± SEM	mCherry = 68.550 ± 6.721, ChR2 = 60.910 ± 6.091	p = 0.4152
Extended Fig. 6H	Unpaired two-tailed t-test	7 mice/ mCherry 9 mice/ ChR2	error bars are mean ± SEM	mCherry = 58.280 ± 4.173, ChR2 = 59.820 ± 6.588	p = 0.8567
Extended Fig. 6I	Unpaired two-tailed t-test	7 mice/ mCherry 9 mice/ ChR2	error bars are mean ± SEM	mCherry = 68.990 ± 5.396, ChR2 = 67.620 ± 5.107	p = 0.8580

## Sheet: Extended Fig. 7
	TEST USED	n	DESCRIPTIVE STATS	P VALUE
Extended Fig. 7A	Correlation matrix analysis	5 mice	error bars are mean ± SEM	r2 = 0.0313, p = 0.7759
Extended Fig. 7B	Correlation matrix analysis	5 mice	error bars are mean ± SEM	r2 = 0.2771, p = 0.3622
Extended Fig. 7C	Correlation matrix analysis	5 mice	error bars are mean ± SEM	r2 = 0.0131, p = 0.8549
Extended Fig. 7D	Correlation matrix analysis	5 mice	error bars are mean ± SEM	r2 = 0.2184, p = 0.4274
Extended Fig. 7E	Correlation matrix analysis	5 mice	error bars are mean ± SEM	r2 = 0.7938, p = 0.0425
Extended Fig. 7F	Correlation matrix analysis	5 mice	error bars are mean ± SEM	r2 = 0.3419, p = 0.3004
Extended Fig. 7G	Correlation matrix analysis	5 mice	error bars are mean ± SEM	r2 = 0.8608, p = 0.0230
Extended Fig. 7H	Correlation matrix analysis	5 mice	error bars are mean ± SEM	r2 = 0.3234, p = 0.3171

## Sheet: Extended Fig. 8
	TEST USED	n	DESCRIPTIVE STATS		P VALUE
Extended Fig. 8B	Unpaired two-tailed t-test	6 mice/ NLGN2, 6 mice/ NLGN3, 7 mice/ D1R, 6 mice/ D2R, 7 mice/ GluA1, 7 mice/GluA2, 7 mice/ NR1, 6 mice/ NR2A, 6 mice/ NR2B	error bars are mean ± SEM	NLGN2 (WT = 1.000 ± 0.000，KO = 1.095 ± 0.080)NLGN3 (WT = 1.000 ± 0.000，KO =1.099 ± 0.109)D1R (WT = 1.000 ± 0.000, KO = 0.972 ± 0.090) D2R (WT = 1.000 ± 0.000, KO = 0.987 ± 0.079) GluA1 (WT = 1.000 ± 0.000, KO = 1.053 ± 0.106) GluA2 (WT = 1.000 ± 0.000, KO = 1.077 ± 0.103) NR1 (WT = 1.000 ± 0.000, KO = 1.156 ± 0.092) NR2A (WT = 1.000 ± 0.000, KO = 0.957 ± 0.097) NR2B (WT = 1.000 ± 0.000, KO = 1.05…	NLGN2 p = 0.2604, NLGN3 p = 0.3820, D1R p = 0.7624, D2R p = 0.8763, GluA1 p = 0.6243, GluA2 p = 0.4674, NR1 p = 0.1162, NR2A p = 0.6643, NB2B p = 0.7102
Extended Fig. 8D	Unpaired two-tailed t-test	8 mice/ Saline, 9 mice/ H89	error bars are mean ± SEM	Saline = 61.640 ± 9.523, H89 = 51.730 ± 4.604	p = 0.3465
Extended Fig. 8E	Unpaired two-tailed t-test	9 mice/ group	error bars are mean ± SEM	Saline = 54.780 ± 5.978, H89 = 34.300 ± 4.937	p = 0.0178
Extended Fig. 8F	Unpaired two-tailed t-test	7 mice/ group	error bars are mean ± SEM	Saline = 72.930 ± 13.150, AG126 = 65.240 ± 24.340	p = 0.7857
Extended Fig. 8G	Unpaired two-tailed t-test	8 mice/ group	error bars are mean ± SEM	Saline = 49.970 ± 5.190, AG126 = 62.860 ± 10.640	p = 0.2945
Extended Fig. 8H	Unpaired two-tailed t-test	8 mice/ group	error bars are mean ± SEM	Saline = 11.480 ± 2.043, Go6983 = 9.535 ± 1.118	p = 0.4165
Extended Fig. 8I	Unpaired two-tailed t-test	8 mice/ group	error bars are mean ± SEM	Saline = 3.008 ± 0.282, Go6983 = 2.830 ± 0.440	p = 0.7385
Extended Fig. 8J	Unpaired two-tailed t-test	8 mice/ group	error bars are mean ± SEM	Saline = 32.540 ± 5.098, Go6983 = 27.690 ± 3.543	p = 0.4469
Extended Fig. 8K	Unpaired two-tailed t-test	8 mice/ group	error bars are mean ± SEM	Saline = 38.600 ± 6.244, Go6983 = 34.270 ± 6.608	p = 0.6409
Extended Fig. 8L	one-way ANOVA test followed Fisher's LSD post hoc test	9 mice/ GFP 9 mice/ Full 9 mice/ ΔPBD 8 mice/ L269P	error bars are mean ± SEM	GFP = 9.371 ± 1.394, Full = 7.960 ± 0.946, ΔPBD = 6.332 ± 0.962, L269P = 7.656 ± 1.235	GFP VS Full p = 0.3844, GFP VS ΔPBD p = 0.0667, GFP VS L269P p = 0.3060
Extended Fig. 8M	one-way ANOVA test followed Fisher's LSD post hoc test	9 mice/ GFP 9 mice/ Full 9 mice/ ΔPBD 8 mice/ L269P	error bars are mean ± SEM	GFP = 3.543 ± 0.274, Full = 3.170 ± 0.353, ΔPBD = 2.845 ± 0.175, L269P = 4.355 ± 0.370	GFP VS Full p = 0.3771, GFP VS ΔPBD p = 0.1037, GFP VS L269P p = 0.0683

## Sheet: Extended Fig. 9 
	TEST USED	n	DESCRIPTIVE STATS		P VALUE
Extended Fig. 9B	Unpaired two-tailed t-test	10 neurons, 3 mice/ WT, 9 neurons, 3 mice/ KO	error bars are mean ± SEM	WT = 3.752 ± 0.371, KO = 3.879 ± 0.344	p = 0.8063
Extended Fig. 9D	Repeated two-way ANOVA followed Fisher's LSD post hoc test	7 neurons, 3 mice/ group	error bars are mean ± SEM	-40mV (WT=-245.300 ± 46.330, KO=-442.000 ± 59.550), -30mV(WT=-233.100 ± 44.820， KO=-405.400 ± 55.230), -20mV(WT=-218.100 ± 41.620， KO=-358.200 ±49.330), -10mV(WT=-203.000 ± 40.450， KO= -318.100 ± 45.800)	-70mV(WT VS KO p=0.9146), -60mV(WT VS KO p=0.2930), -50mV(WT VS KO p=0.2352), -40mV(WT VS KO p=0.0007), -30mV(WT VS KO p=0.0030), -20mV(WT VS KO p=0.0153), -10mV(WT VS KO p=0.0457), 0mV(WT VS KO p=0.0638), 10mV(WT VS KO p=0.1488), 20mV(WT VS KO p=0.1674), 30mV(WT VS KO p=0.3027), 40mV(WT VS KO p=0.5098), 50mV(WT VS KO p=0.7104)
Extended Fig. 9F	Repeated two-way ANOVA followed Fisher's LSD post hoc test	11 neurons, 3 mice/ WT, 12 neurons, 3 mice/ KO	error bars are mean ± SEM	0mV(WT= 237.500 ± 55.960，KO=255.500 ±27.250), 10mV(WT= 309.700 ± 60.930，KO=329.700 ± 44.120), 20mV(WT=357.400 ± 58.850, KO=400.200 ± 53.870), 30mV(WT=375.200 ± 52.450， KO= 419.400 ± 66.350), 40mV(WT=381.800 ± 48.840， KO=433.700 ± 71.910)	-80mV(WT VS KO p=0.9330), -70mV(WT VS KO p=0.6992), -60mV(WT VS KO p=0.8649), -50 mV(WT VS KO p=0.9687), -40mV(WT VS KO p=0.8996), -30mV(WT VS KO p=0.8817), -20mV(WT VS KO p=0.9940), -10mV(WT VS KO p=0.5868), 0mV(WT VS KO p=0.7203), 10mV(WT VS KO p=0.6914), 20mV(WT VS KO p=0.3955), 30mV(WT VS KO p=0.3815), 40mV(WT VS KO p=0.3040)
Extended Fig. 9H	Paired two-tailed t-test	5 mice/ group	error bars are mean ± SEM	Pre = 1.087 ± 0.118, Post = 0.691 ± 0.024	p = 0.0147
Extended Fig. 9I	Paired two-tailed t-test	5 mice/ group	error bars are mean ± SEM	Pre = 0.126 ± 0.010, Post = 0.057 ± 0.008	p = 0.0087
