# Supplementary material for: Neuroligin 1 Regulates Autistic‐Like Repetitive Behavior through Modulating the Activity of Striatal D2 Receptor‐Expressing Medium Spiny Neurons
Source: Adv Sci (Weinh). 2024 Dec 11;12(5):2410728. doi: 10.1002/advs.202410728 (PMC11792054; doi:10.1002/advs.202410728)
Supplement: Supplementary file 4 — Supplemental Table 3 [file ADVS-12-2410728-s004.xlsx]

## Sheet: Sheet1
Statistics for D2-MSN action potentials	WT			NLG1 KO
	Mean	SEM	n	Mean	SEM	n	t-value	p-value
Peak amplitude (mV)	116.446	2.50529	13	115.554	2.48424	13	0.253	0.803
AHP (mv)	3.85231	0.35281	13	2.72154	0.301405	13	0.243	0.023*
Half-width (ms)	2.16741	0.10821	13	2.18754	0.109513	13	0.131	0.897
Area (mV ∙ ms)	327.787	16.8729	13	303.987	8.00958	13	1.247	0.215
Time to peak (ms)	2.21619	0.158047	13	1.92307	0.0426526	13	1.179	0.086
Time to antipeak (ms)	5.27749	0.194074	13	4.846	0.0796536	13	2.507	0.051
Rise time to half-amplitude (ms)	1.57612	0.182799	13	1.19171	0.0281317	13	2.078	0.048*
Decay time to half-amplitude (ms)	3.82598	0.257328	13	3.39024	0.0918293	13	1.595	0.124
