# Supplementary material for: Neuroligin 1 Regulates Autistic‐Like Repetitive Behavior through Modulating the Activity of Striatal D2 Receptor‐Expressing Medium Spiny Neurons
Source: Adv Sci (Weinh). 2024 Dec 11;12(5):2410728. doi: 10.1002/advs.202410728 (PMC11792054; doi:10.1002/advs.202410728)
Supplement: Supplementary file 5 — Supplemental Table 4 [file ADVS-12-2410728-s003.xlsx]

## Sheet: Table-4
	g1_mean	g2_mean	FC	P.value	FDR	pct1	pct2
Abr	0.234701	0.145493	1.61315	5.46388e-06	0.0216534	0.160069	0.106888		Upregulated Gene	FC>1.5, FDR<0.1
Agfg2	0.22408	0.142588	1.57152	6.39075e-06	0.025301	0.157487	0.103563		Downregulated Gene	FC<0.7, FDR<0.1
Aim2	0.257686	0.169921	1.51651	3.22755e-06	0.0128521	0.179002	0.12019
Bsg	0.323067	0.168706	1.91497	3.72694e-12	1.5437e-08	0.200516	0.113539
Ctnna1	0.326317	0.19648	1.66081	2.59071e-09	1.06115e-05	0.216867	0.139192
Dnajc5b	0.3519	0.0135957	25.8832	2.64176e-97	1.11773e-93	0.224613	0.00997625
Erbb4	0.242232	0.141317	1.7141	1.66132e-05	0.0652069	0.134251	0.087886
Gab2	0.252739	0.142495	1.77366	2.82791e-08	0.000115039	0.168675	0.103088
Hist3h2ba	0.279212	0.174685	1.59838	6.61911e-07	0.00266618	0.181583	0.119715
Htr1f	0.425356	0.256323	1.65946	4.93614e-11	2.03517e-07	0.261618	0.171496
Htr4	0.348279	0.206234	1.68876	6.96417e-09	2.84626e-05	0.219449	0.145843
Luzp2	0.170138	0.07898	2.1542	1.28615e-08	5.24237e-05	0.104131	0.0513064
Pde1a	0.223474	0.0834434	2.67815	5.07588e-13	2.10801e-09	0.115318	0.047981
Pik3r3	0.360325	0.208288	1.72994	9.19284e-12	3.80124e-08	0.241824	0.149644
Pou2f2	0.174479	0.0993041	1.75701	1.41548e-06	0.00567891	0.124785	0.0741093
Prkg1	0.542556	0.356869	1.52032	3.69951e-06	0.0147055	0.232358	0.173397
Ptn	0.616887	0.40732	1.5145	7.50123e-12	3.10251e-08	0.373494	0.268409
Serpini1	0.301857	0.195773	1.54187	1.08275e-06	0.00434832	0.200516	0.138242
Slc1a2	0.233238	0.113922	2.04735	1.24631e-09	5.11611e-06	0.145439	0.07981
Slc35f4	0.274707	0.16565	1.65836	2.39568e-06	0.00956357	0.168675	0.113064
Tuba1a	0.189459	0.111039	1.70623	2.67613e-06	0.0106697	0.123924	0.0741093
Adcy9	0.461618	0.715415	0.645245	1.83364e-18	7.68296e-15	0.312392	0.459857
Ankrd33b	0.272557	0.49401	0.551723	3.06835e-18	1.28441e-14	0.192771	0.330641
Ankrd45	0.10115	0.168965	0.598646	6.4928e-06	0.0256985	0.0731497	0.12399
Arhgap26	0.916323	1.52065	0.602587	1.70993e-70	7.233e-67	0.538726	0.764371
Arhgef3	0.140185	0.214157	0.654592	5.40861e-06	0.0214397	0.0946644	0.152019
Bach2	0.285975	0.435091	0.657275	3.33226e-08	0.00013549	0.196213	0.27696
Bcl2	0.207667	0.450511	0.460958	1.60237e-23	6.73156e-20	0.144578	0.297862
Ccsap	0.181985	0.278398	0.653688	2.3005e-06	0.00918588	0.128227	0.192399
Cdh10	0.611617	1.00621	0.607845	2.57883e-30	1.08723e-26	0.36747	0.564846
Clic6	0.099042	0.170702	0.580205	4.52949e-06	0.0179776	0.0697074	0.120665
Crmp1	0.170523	0.285412	0.597463	1.90267e-08	7.75149e-05	0.119621	0.195249
Dgkz	0.108995	0.177992	0.612361	1.555e-05	0.0610802	0.0800344	0.129691
Etv5	0.0674085	0.150017	0.449338	1.51973e-09	6.23546e-06	0.045611	0.107838
Ewsr1	0.619617	0.964124	0.642673	3.25884e-26	1.37067e-22	0.390706	0.575772
Fkbp5	0.197814	0.338796	0.583873	2.7649e-10	1.13803e-06	0.141136	0.231354
Gba2	0.221165	0.366356	0.603689	3.4077e-10	1.40193e-06	0.156627	0.247981
Gm12002	0.270296	0.409621	0.65987	2.37188e-08	9.6559e-05	0.187608	0.270309
Gm13052	0.37577	0.623326	0.602847	3.65968e-19	1.53414e-15	0.258176	0.407601
Gm15563	0.602532	0.963781	0.625175	3.7286e-27	1.569e-23	0.369191	0.56057
Gm26848	1.49191	2.48017	0.601537	2.38559e-177	1.00982e-173	0.751291	0.952019
Gm4128	0.198697	0.343276	0.578826	2.44409e-09	1.00134e-05	0.137694	0.219477
Gramd1b	0.374351	0.623689	0.60022	3.68159e-18	1.54074e-14	0.246127	0.389549
Grb14	0.097998	0.21579	0.454135	4.85993e-12	2.01152e-08	0.0714286	0.154394
Grb2	0.155649	0.242646	0.641465	5.32711e-06	0.021122	0.111876	0.169596
Htr2a	0.0883817	0.198065	0.446227	1.19291e-09	4.89808e-06	0.0619621	0.129216
Jak2	0.297704	0.464695	0.640642	1.27221e-11	5.25932e-08	0.209122	0.318765
Kazn	0.207138	0.323339	0.640622	5.96495e-08	0.000242296	0.150602	0.228029
Nfatc2	0.126365	0.207836	0.608001	7.0644e-06	0.0279468	0.0929432	0.146793
Nrip1	0.181221	0.341284	0.530998	7.51817e-13	3.12079e-09	0.129088	0.230879
Nrp1	0.0947496	0.168272	0.563074	7.48798e-07	0.00301092	0.0654045	0.120665
Nt5e	0.212319	0.4086	0.519625	6.50988e-17	2.72048e-13	0.151463	0.27791
Ntrk2	0.876297	1.48995	0.588137	1.31641e-52	5.56579e-49	0.5	0.697387
Nus1	0.10684	0.175679	0.608153	5.16646e-06	0.0204902	0.0783133	0.131591
Osbpl3	0.251558	0.430548	0.584274	1.19298e-12	4.95086e-09	0.175559	0.283135
Pcp4l1	0.176443	0.272893	0.646564	8.85189e-07	0.00355757	0.126506	0.193349
Pde1c	0.506926	0.834189	0.607687	1.41589e-21	5.94109e-18	0.276248	0.449406
Pdzd2	0.60323	1.19482	0.504869	2.07338e-60	8.76831e-57	0.374355	0.624228
Phex	0.147701	0.231711	0.637437	1.321e-05	0.0520079	0.0989673	0.152494
Ppp1r2	0.487749	0.808771	0.603074	5.84177e-25	2.45529e-21	0.315835	0.493112
Rap1gap	0.496665	1.23145	0.403317	2.88693e-100	1.22175e-96	0.315835	0.684086
Rhbdd3	0.092528	0.167855	0.551238	1.57274e-06	0.00629725	0.0645439	0.116865
RP23-21B1.4	0.189521	0.308191	0.614947	2.74877e-08	0.000111875	0.13167	0.208551
RP23-21B1.5	0.177062	0.360192	0.491576	5.83164e-16	2.43354e-12	0.121343	0.23753
Smpd4	0.148593	0.240953	0.616687	6.8453e-07	0.00275523	0.104131	0.168646
Snx1	0.12437	0.298498	0.416655	1.84173e-18	7.71499e-15	0.0929432	0.210926
Spata16	0.263754	0.510606	0.516551	1.15739e-18	4.85062e-15	0.164372	0.302613
Tbc1d4	0.228329	0.369367	0.618163	2.76162e-09	1.13061e-05	0.160929	0.246556
Tmem181a	0.139168	0.225981	0.615837	1.44842e-06	0.0058067	0.0981067	0.159145
Tsnax	0.274262	0.433016	0.633378	4.31742e-11	1.78094e-07	0.182444	0.287411
Ubash3b	0.0756752	0.164112	0.461121	8.49428e-09	3.46906e-05	0.0524957	0.113064
Upf3b	0.190243	0.299808	0.634549	2.14984e-07	0.000868964	0.138554	0.209026
Usp48	0.269136	0.608368	0.44239	6.1281e-36	2.5879e-32	0.192771	0.394774
Vat1l	0.440257	0.70287	0.62637	7.22226e-18	3.02107e-14	0.281411	0.428029
Vcl	0.188878	0.321109	0.588204	7.8464e-10	3.22409e-06	0.133391	0.220903
Wipf3	0.56346	1.00794	0.559018	1.75013e-41	7.39605e-38	0.363167	0.581473
Zkscan3	0.162992	0.419489	0.38855	1.12765e-30	4.75532e-27	0.1179	0.294537
